# Supplementary material for: Comparative Impact of PD-1 and PD-L1 Inhibitors on Advanced Esophageal or Gastric/Gastroesophageal Junction Cancer Treatment: A Systematic Review and Meta-Analysis
Source: J Clin Med. 2021 Aug 16;10(16):3612. doi: 10.3390/jcm10163612 (PMC8397221; doi:10.3390/jcm10163612)
Supplement: Supplementary file 1 [file jcm-10-03612-s001.zip]

Archive with 1 entries (1 files):
- jcm-1291597-supplementary.pdf
